# Supplementary material for: WT1‐Targeted Oral Bifidobacterium longum Vaccine Enhances Checkpoint Blockade Efficacy in Pancreatic Cancer
Source: Adv Sci (Weinh). 2026 Jul 7:e24323. Online ahead of print. doi: 10.1002/advs.202524323 (PMC13338970; doi:10.1002/advs.202524323)
Supplement: Supplementary file 2 — Supporting File 2: advs76395‐sup‐0002‐DataFiles.zip. [file ADVS-9999-e24323-s001.zip]

Archive with 6 entries (6 files):
- Supplementary data 1.csv
- Supplementary data 2.csv
- Supplementary data 3 R1.xlsx
- Supplementary data 4.csv
- Supplementary data 5.csv
- Supplementary data legend.pdf
