# Supplementary material for: WT1‐Targeted Oral Bifidobacterium longum Vaccine Enhances Checkpoint Blockade Efficacy in Pancreatic Cancer
Source: Adv Sci (Weinh). 2026 Jul 7:e24323. Online ahead of print. doi: 10.1002/advs.202524323 (PMC13338970; doi:10.1002/advs.202524323)
Supplement: Supplementary file 2 — Supporting File 2: advs76395‐sup‐0002‐DataFiles.zip. [file ADVS-9999-e24323-s001.zip › Supplementary data 1.csv]

Sample ID	marker	value
PBS1	CD45+IL-12+	9.42
PBS2	CD45+IL-12+	3.81
PBS3	CD45+IL-12+	4.43
PBS4	CD45+IL-12+	8.76
PBS5	CD45+IL-12+	13.69
B. longum 420 1	CD45+IL-12+	8.06
B. longum 420 2	CD45+IL-12+	17.34
B. longum 420 3	CD45+IL-12+	26.76
B. longum 420 4	CD45+IL-12+	21.48
B. longum 420 5	CD45+IL-12+	12.05
PBS1	CD4+TNFa+	69.96
PBS2	CD4+TNFa+	3.58
PBS3	CD4+TNFa+	1.31
PBS4	CD4+TNFa+	4.24
PBS5	CD4+TNFa+	33.03
B. longum 420 1	CD4+TNFa+	34.15
B. longum 420 2	CD4+TNFa+	73.53
B. longum 420 3	CD4+TNFa+	89.69
B. longum 420 4	CD4+TNFa+	89.47
B. longum 420 5	CD4+TNFa+	95.51
PBS1	CD4+IL-2+	19.74
PBS2	CD4+IL-2+	3.42
PBS3	CD4+IL-2+	5.07
PBS4	CD4+IL-2+	10.71
PBS5	CD4+IL-2+	16.52
B. longum 420 1	CD4+IL-2+	10.98
B. longum 420 2	CD4+IL-2+	21.32
B. longum 420 3	CD4+IL-2+	26.8
B. longum 420 4	CD4+IL-2+	20.47
B. longum 420 5	CD4+IL-2+	20.22
PBS1	CD4+IFN-g+	0.86
PBS2	CD4+IFN-g+	0.16
PBS3	CD4+IFN-g+	0.38
PBS4	CD4+IFN-g+	0.45
PBS5	CD4+IFN-g+	0
B. longum 420 1	CD4+IFN-g+	1.22
B. longum 420 2	CD4+IFN-g+	3.68
B. longum 420 3	CD4+IFN-g+	4.12
B. longum 420 4	CD4+IFN-g+	2.34
B. longum 420 5	CD4+IFN-g+	0
PBS1	CD4+CD69+	11.59
PBS2	CD4+CD69+	9.64
PBS3	CD4+CD69+	7.5
PBS4	CD4+CD69+	7.37
PBS5	CD4+CD69+	9.61
B. longum 420 1	CD4+CD69+	37.8
B. longum 420 2	CD4+CD69+	16.18
B. longum 420 3	CD4+CD69+	11.34
B. longum 420 4	CD4+CD69+	8.19
B. longum 420 5	CD4+CD69+	14.61
PBS1	CD8+TNFa+	52.33
PBS2	CD8+TNFa+	8.91
PBS3	CD8+TNFa+	5.6
PBS4	CD8+TNFa+	20.31
PBS5	CD8+TNFa+	43.12
B420 1	CD8+TNFa+	44.44
B420 2	CD8+TNFa+	63.12
B420 3	CD8+TNFa+	82.35
B420 4	CD8+TNFa+	76.96
B420 5	CD8+TNFa+	92
PBS1	CD8+IFNg+	4.65
PBS2	CD8+IFNg+	0.25
PBS3	CD8+IFNg+	0
PBS4	CD8+IFNg+	1.17
PBS5	CD8+IFNg+	2.75
B420 1	CD8+IFNg+	2.47
B420 2	CD8+IFNg+	9.38
B420 3	CD8+IFNg+	8.5
B420 4	CD8+IFNg+	10.78
B420 5	CD8+IFNg+	3
PBS1	CD8+GranzymeB+	2.33
PBS2	CD8+GranzymeB+	0.74
PBS3	CD8+GranzymeB+	0.75
PBS4	CD8+GranzymeB+	2.73
PBS5	CD8+GranzymeB+	1.83
B420 1	CD8+GranzymeB+	6.17
B420 2	CD8+GranzymeB+	9.38
B420 3	CD8+GranzymeB+	15.69
B420 4	CD8+GranzymeB+	7.35
B420 5	CD8+GranzymeB+	7
PBS1	CD8+CD69+	9.88
PBS2	CD8+CD69+	7.67
PBS3	CD8+CD69+	7.84
PBS4	CD8+CD69+	8.98
PBS5	CD8+CD69+	11.47
B420 1	CD8+CD69+	37.04
B420 2	CD8+CD69+	11.25
B420 3	CD8+CD69+	16.99
B420 4	CD8+CD69+	8.33
B420 5	CD8+CD69+	16
