# Supplementary material for: WT1‐Targeted Oral Bifidobacterium longum Vaccine Enhances Checkpoint Blockade Efficacy in Pancreatic Cancer
Source: Adv Sci (Weinh). 2026 Jul 7:e24323. Online ahead of print. doi: 10.1002/advs.202524323 (PMC13338970; doi:10.1002/advs.202524323)
Supplement: Supplementary file 2 — Supporting File 2: advs76395‐sup‐0002‐DataFiles.zip. [file ADVS-9999-e24323-s001.zip › Supplementary data 2.csv]

ratio	Sample ID	toxicity(%)
Effector : target = 80:1	PBS 1	1.854569713
Effector : target = 80:1	PBS 2	4.923282188
Effector : target = 80:1	PBS 3	5.350233489
Effector : target = 80:1	PBS 4	4.389593062
Effector : target = 80:1	PBS 5	2.068045364
Effector : target = 80:1	B. longum 420 1	4.976651101
Effector : target = 80:1	B. longum 420 2	4.442961975
Effector : target = 80:1	B. longum 420 3	10.9006004
Effector : target = 80:1	B. longum 420 4	11.14076051
Effector : target = 80:1	B. longum 420 5	11.16744496
Effector : target = 40:1	PBS 1	2.148098732
Effector : target = 40:1	PBS 2	0.86724483
Effector : target = 40:1	PBS 3	3.642428286
Effector : target = 40:1	PBS 4	0.14676451
Effector : target = 40:1	PBS 5	8.152101401
Effector : target = 40:1	B. longum 420 1	2.30820547
Effector : target = 40:1	B. longum 420 2	6.417611741
Effector : target = 40:1	B. longum 420 3	10.87391594
Effector : target = 40:1	B. longum 420 4	10.39359573
Effector : target = 40:1	B. longum 420 5	9.699799867
Effector : target = 10:1	PBS 1	1.114604173
Effector : target = 10:1	PBS 2	-0.34295513
Effector : target = 10:1	PBS 3	1.971991998
Effector : target = 10:1	PBS 4	1.228922549
Effector : target = 10:1	PBS 5	1.600457274
Effector : target = 10:1	B. longum 420 1	1.886253215
Effector : target = 10:1	B. longum 420 2	5.487282081
Effector : target = 10:1	B. longum 420 3	7.087739354
Effector : target = 10:1	B. longum 420 4	5.230065733
Effector : target = 10:1	B. longum 420 5	3.62960846
