# Supplementary material for: WT1‐Targeted Oral Bifidobacterium longum Vaccine Enhances Checkpoint Blockade Efficacy in Pancreatic Cancer
Source: Adv Sci (Weinh). 2026 Jul 7:e24323. Online ahead of print. doi: 10.1002/advs.202524323 (PMC13338970; doi:10.1002/advs.202524323)
Supplement: Supplementary file 2 — Supporting File 2: advs76395‐sup‐0002‐DataFiles.zip. [file ADVS-9999-e24323-s001.zip › Supplementary data 3 R1.xlsx]

## Sheet: Sheet1
Sum of Tumor_Length(mm)	Column Labels
Row Labels	0	11	14	17	21	24	28	31	Grand Total
B. longum 420 1	0	4.4	4.6	4.7	6.7	6	5.9	6.2	38.5
B. longum 420 10	0	6	6	5.7	6	4	5.9	6.2	39.8
B. longum 420 11	0	8.8	8.8	8.3	7.3	7.4	7.4	7.9	55.9
B. longum 420 2	0	7.7	7.7	7.7	7.9	7.7	7.6	7.6	53.9
B. longum 420 3	0	5	5.1	4.8	5.4	5.3	5.3	5.9	36.8
B. longum 420 4	0	5	5.1	5.2	5.8	5.7	5.7	6.3	38.8
B. longum 420 5	0	5.9	5.9	5.6	5.6	5.5	5.5	5.7	39.7
B. longum 420 6	0	5.6	5.6	5.7	5.4	5.7	6	6	40
B. longum 420 7	0	5.6	5.6	5.2	7	6.9	7.1	7.3	44.7
B. longum 420 8	0	6.6	6.6	6.5	7.3	6.6	6.4	6.7	46.7
B. longum 420 9	0	7.2	7.2	7.1	6.8	6.7	7.2	7	49.2
B. longum 420+ICIs 1	0	5.5	5.5	5.3	6.2	4.9	4.7		32.1
B. longum 420+ICIs 10	0	5.5	5.5	5	6.5	6.5	6.9	6.9	42.8
B. longum 420+ICIs 11	0	4.5	4.5	4.7	6.8	6.5	6.6	6.7	40.3
B. longum 420+ICIs 2	0	4.8	4.8	4.9		5.6	5.9	5.9	31.9
B. longum 420+ICIs 3	0	7.4	7.4	7	7.6	7.3	6.8	6.6	50.1
B. longum 420+ICIs 4	0	6.9	6.9	6.2	7.4	7	6.9		41.3
B. longum 420+ICIs 5	0	7.3	7.3	6.5	7.4	6.8	5.7	5.6	46.6
B. longum 420+ICIs 6	0	9	9	8.9	9.2	8.8	9.2	9.5	63.6
B. longum 420+ICIs 7	0	5.6	5.6	5.5	6.1	6	5.9	5.6	40.3
B. longum 420+ICIs 8	0	6	6	6	7.5	6.1	5.7	5.7	43
B. longum 420+ICIs 9	0	5.3	5.3	5.1	6.2	6	6	5.8	39.7
PBS 1	0	6.5	6.5	6.5	7.7	7.5	7.7	7.7	50.1
PBS 10	0	6.4	6.5	6.5	5.8	5.9	6.7	7.1	44.9
PBS 2	0	7.7	7.7	8	8.9	8.9	9.2	9.4	59.8
PBS 3	0	5	5.1	5.3	6.6	6.9	6.9	7	42.8
PBS 4	0	5.8	5.9	6.1	7.5	7.5	7.6	7.6	48
PBS 5	0	8.1	8.1	8.1	7.9	7.9	8	8.2	56.3
PBS 6	0	5.3	5.4	5.4	6.8				22.9
PBS 7	0	7.5	7.5	7.5	7.1	7.1	7.5	7.6	51.8
PBS 8	0	5.5	5.6	6	7.5	7.5	7.8	8.1	48
PBS 9	0	6	6	6.4	6.5	6.8	7.7	7.9	47.3
PBS+ICIs 1	0	6.3	6.3	6.4	7	6.8	7.1	7.1	47
PBS+ICIs 10	0	5.3	5.3	5.5	7	6.2	6.3	6.5	42.1
PBS+ICIs 2	0	7.1	7.1	7	7.6	7.2	7.3	7.4	50.7
PBS+ICIs 3	0	5.6	5.6	5.9	7.4	7.4	7.4	7.1	46.4
PBS+ICIs 4	0	6.9	7	7.1	8.2	8.3	8.4	8.4	54.3
PBS+ICIs 5	0	6.2	6.2	6.5	7.6	7.6	7.6	7.6	49.3
PBS+ICIs 6	0	4.6	4.6	4.9	7.2	7.2	7.4	7.7	43.6
PBS+ICIs 7	0	6.5	6.5	6.3	8.3	8.2	8.2	8	52
PBS+ICIs 8	0	6.3	6.3	6.3	7.4	7.4	7.7	7.8	49.2
PBS+ICIs 9	0	5.7	5.8	5.7	8	6.7	6.8	7	45.7
Grand Total	0	259.9	261	259	290.1	278	283.6	276.3	1907.9

## Sheet: Supplementary data 3
Day	Sample ID	Tumor_Length(mm)	Tumor_Width(mm)	Remarks
0	PBS 1	0	0
0	PBS 2	0	0
0	PBS 3	0	0
0	PBS 4	0	0
0	PBS 5	0	0
0	PBS 6	0	0
0	PBS 7	0	0
0	PBS 8	0	0
0	PBS 9	0	0
0	PBS 10	0	0
0	PBS+ICIs 1	0	0
0	PBS+ICIs 2	0	0
0	PBS+ICIs 3	0	0
0	PBS+ICIs 4	0	0
0	PBS+ICIs 5	0	0
0	PBS+ICIs 6	0	0
0	PBS+ICIs 7	0	0
0	PBS+ICIs 8	0	0
0	PBS+ICIs 9	0	0
0	PBS+ICIs 10	0	0
0	B. longum 420 1	0	0
0	B. longum 420 2	0	0
0	B. longum 420 3	0	0
0	B. longum 420 4	0	0
0	B. longum 420 5	0	0
0	B. longum 420 6	0	0
0	B. longum 420 7	0	0
0	B. longum 420 8	0	0
0	B. longum 420 9	0	0
0	B. longum 420 10	0	0
0	B. longum 420 11	0	0
0	B. longum 420+ICIs 1	0	0
0	B. longum 420+ICIs 2	0	0
0	B. longum 420+ICIs 3	0	0
0	B. longum 420+ICIs 4	0	0
0	B. longum 420+ICIs 5	0	0
0	B. longum 420+ICIs 6	0	0
0	B. longum 420+ICIs 7	0	0
0	B. longum 420+ICIs 8	0	0
0	B. longum 420+ICIs 9	0	0
0	B. longum 420+ICIs 10	0	0
0	B. longum 420+ICIs 11	0	0
11	PBS 1	6.5	4.4
11	PBS 2	7.7	3.7
11	PBS 3	5	3.9
11	PBS 4	5.8	4.9
11	PBS 5	8.1	4.2
11	PBS 6	5.3	4.2
11	PBS 7	7.5	3.4
11	PBS 8	5.5	4.6
11	PBS 9	6	4.3
11	PBS 10	6.4	4.8
11	PBS+ICIs 1	6.3	3.7
11	PBS+ICIs 2	7.1	4.4
11	PBS+ICIs 3	5.6	4.8
11	PBS+ICIs 4	6.9	4.6
11	PBS+ICIs 5	6.2	4.5
11	PBS+ICIs 6	4.6	4.1
11	PBS+ICIs 7	6.5	4
11	PBS+ICIs 8	6.3	5.5
11	PBS+ICIs 9	5.7	4.4
11	PBS+ICIs 10	5.3	4.2
11	B. longum 420 1	4.4	4
11	B. longum 420 2	7.7	4.4
11	B. longum 420 3	5	4.1
11	B. longum 420 4	5	3.8
11	B. longum 420 5	5.9	4.4
11	B. longum 420 6	5.6	4
11	B. longum 420 7	5.6	4.4
11	B. longum 420 8	6.6	4.6
11	B. longum 420 9	7.2	3.8
11	B. longum 420 10	6	4.7
11	B. longum 420 11	8.8	4.3
11	B. longum 420+ICIs 1	5.5	4.4
11	B. longum 420+ICIs 2	4.8	3.8
11	B. longum 420+ICIs 3	7.4	4.5
11	B. longum 420+ICIs 4	6.9	3.4
11	B. longum 420+ICIs 5	7.3	3.5
11	B. longum 420+ICIs 6	9	3.8
11	B. longum 420+ICIs 7	5.6	4.6
11	B. longum 420+ICIs 8	6	4.9
11	B. longum 420+ICIs 9	5.3	4.6
11	B. longum 420+ICIs 10	5.5	4.2
11	B. longum 420+ICIs 11	4.5	4.2
14	PBS 1	6.5	4.5
14	PBS 2	7.7	3.7
14	PBS 3	5.1	4
14	PBS 4	5.9	4.9
14	PBS 5	8.1	4.2
14	PBS 6	5.4	4.2
14	PBS 7	7.5	3.5
14	PBS 8	5.6	4.7
14	PBS 9	6	4.4
14	PBS 10	6.5	4.9
14	PBS+ICIs 1	6.3	3.8
14	PBS+ICIs 2	7.1	4.4
14	PBS+ICIs 3	5.6	4.9
14	PBS+ICIs 4	7	4.6
14	PBS+ICIs 5	6.2	4.5
14	PBS+ICIs 6	4.6	4.1
14	PBS+ICIs 7	6.5	4.1
14	PBS+ICIs 8	6.3	5.5
14	PBS+ICIs 9	5.8	4.4
14	PBS+ICIs 10	5.3	4.2
14	B. longum 420 1	4.6	4.1
14	B. longum 420 2	7.7	4.4
14	B. longum 420 3	5.1	4.2
14	B. longum 420 4	5.1	3.8
14	B. longum 420 5	5.9	4.4
14	B. longum 420 6	5.6	4.1
14	B. longum 420 7	5.6	4.4
14	B. longum 420 8	6.6	4.6
14	B. longum 420 9	7.2	3.9
14	B. longum 420 10	6	4.7
14	B. longum 420 11	8.8	4.3
14	B. longum 420+ICIs 1	5.5	4.4
14	B. longum 420+ICIs 2	4.8	3.8
14	B. longum 420+ICIs 3	7.4	4.5
14	B. longum 420+ICIs 4	6.9	3.5
14	B. longum 420+ICIs 5	7.3	3.6
14	B. longum 420+ICIs 6	9	3.8
14	B. longum 420+ICIs 7	5.6	4.6
14	B. longum 420+ICIs 8	6	4.9
14	B. longum 420+ICIs 9	5.3	4.6
14	B. longum 420+ICIs 10	5.5	4.2
14	B. longum 420+ICIs 11	4.5	4.2
17	PBS 1	6.5	4.8
17	PBS 2	8	3.7
17	PBS 3	5.3	4.3
17	PBS 4	6.1	4.9
17	PBS 5	8.1	4.3
17	PBS 6	5.4	4.3
17	PBS 7	7.5	3.7
17	PBS 8	6	4.7
17	PBS 9	6.4	4.7
17	PBS 10	6.5	5
17	PBS+ICIs 1	6.4	4.4
17	PBS+ICIs 2	7	4.5
17	PBS+ICIs 3	5.9	5.3
17	PBS+ICIs 4	7.1	4.4
17	PBS+ICIs 5	6.5	4.4
17	PBS+ICIs 6	4.9	4.3
17	PBS+ICIs 7	6.3	4.5
17	PBS+ICIs 8	6.3	5.4
17	PBS+ICIs 9	5.7	4.5
17	PBS+ICIs 10	5.5	4.2
17	B. longum 420 1	4.7	3.8
17	B. longum 420 2	7.7	4.3
17	B. longum 420 3	4.8	4.1
17	B. longum 420 4	5.2	3.9
17	B. longum 420 5	5.6	4.7
17	B. longum 420 6	5.7	4.5
17	B. longum 420 7	5.2	4.5
17	B. longum 420 8	6.5	4.6
17	B. longum 420 9	7.1	3.9
17	B. longum 420 10	5.7	4.5
17	B. longum 420 11	8.3	4
17	B. longum 420+ICIs 1	5.3	4.3
17	B. longum 420+ICIs 2	4.9	3.7
17	B. longum 420+ICIs 3	7	4.6
17	B. longum 420+ICIs 4	6.2	3.7
17	B. longum 420+ICIs 5	6.5	3.8
17	B. longum 420+ICIs 6	8.9	3.7
17	B. longum 420+ICIs 7	5.5	4.5
17	B. longum 420+ICIs 8	6	4.7
17	B. longum 420+ICIs 9	5.1	4.4
17	B. longum 420+ICIs 10	5	4.7
17	B. longum 420+ICIs 11	4.7	4.2
21	PBS 1	7.7	5.5
21	PBS 2	8.9	5
21	PBS 3	6.6	5.5
21	PBS 4	7.5	6.1
21	PBS 5	7.9	5
21	PBS 6	6.8	5.1
21	PBS 7	7.1	5.2
21	PBS 8	7.5	5.6
21	PBS 9	6.5	6
21	PBS 10	5.8	5.3
21	PBS+ICIs 1	7	4.4
21	PBS+ICIs 2	7.6	5.3
21	PBS+ICIs 3	7.4	6.9
21	PBS+ICIs 4	8.2	5.2
21	PBS+ICIs 5	7.6	5.6
21	PBS+ICIs 6	7.2	6.3
21	PBS+ICIs 7	8.3	6.1
21	PBS+ICIs 8	7.4	6.5
21	PBS+ICIs 9	8	6.1
21	PBS+ICIs 10	7	5
21	B. longum 420 1	6.7	5.2
21	B. longum 420 2	7.9	5.1
21	B. longum 420 3	5.4	5.2
21	B. longum 420 4	5.8	3.7
21	B. longum 420 5	5.6	5
21	B. longum 420 6	5.4	3.9
21	B. longum 420 7	7	5.5
21	B. longum 420 8	7.3	5
21	B. longum 420 9	6.8	4.2
21	B. longum 420 10	6	5.7
21	B. longum 420 11	7.3	4.8
21	B. longum 420+ICIs 1	6.2	4.8
21	B. longum 420+ICIs 2	N/A	N/A	Tumor length and width could not be measured because the tumor was not visually identifiable, likely due to the inoculation site or technical factors related to tumor inoculation. To maintain consistency across groups, Day 21 tumor-volume data were not plotted.
21	B. longum 420+ICIs 3	7.6	5.3
21	B. longum 420+ICIs 4	7.4	4.2
21	B. longum 420+ICIs 5	7.4	4.5
21	B. longum 420+ICIs 6	9.2	4
21	B. longum 420+ICIs 7	6.1	4.6
21	B. longum 420+ICIs 8	7.5	5.7
21	B. longum 420+ICIs 9	6.2	5.9
21	B. longum 420+ICIs 10	6.5	5.5
21	B. longum 420+ICIs 11	6.8	6.1
24	PBS 1	7.5	5.8
24	PBS 2	8.9	5.1
24	PBS 3	6.9	5.5
24	PBS 4	7.5	6.2
24	PBS 5	7.9	5
24	PBS 6	N/A	N/A	The mouse died under general anesthesia required for treatment administration. Subsequent tumor length and width measurements could not be obtained, and this animal was excluded from mean tumor-volume calculations and statistical analyses from this time point onward.
24	PBS 7	7.1	4.8
24	PBS 8	7.5	5.6
24	PBS 9	6.8	6
24	PBS 10	5.9	5.3
24	PBS+ICIs 1	6.8	4.4
24	PBS+ICIs 2	7.2	4.6
24	PBS+ICIs 3	7.4	5.7
24	PBS+ICIs 4	8.3	5
24	PBS+ICIs 5	7.6	5.9
24	PBS+ICIs 6	7.2	6.3
24	PBS+ICIs 7	8.2	5.2
24	PBS+ICIs 8	7.4	6.2
24	PBS+ICIs 9	6.7	5.3
24	PBS+ICIs 10	6.2	5
24	B. longum 420 1	6	4.9
24	B. longum 420 2	7.7	4.3
24	B. longum 420 3	5.3	4.8
24	B. longum 420 4	5.7	4
24	B. longum 420 5	5.5	5
24	B. longum 420 6	5.7	4.3
24	B. longum 420 7	6.9	5.7
24	B. longum 420 8	6.6	5.3
24	B. longum 420 9	6.7	4.2
24	B. longum 420 10	4	5.2
24	B. longum 420 11	7.4	4.7
24	B. longum 420+ICIs 1	4.9	4.6
24	B. longum 420+ICIs 2	5.6	5.3
24	B. longum 420+ICIs 3	7.3	4.4
24	B. longum 420+ICIs 4	7	4
24	B. longum 420+ICIs 5	6.8	4.6
24	B. longum 420+ICIs 6	8.8	4.1
24	B. longum 420+ICIs 7	6	4.7
24	B. longum 420+ICIs 8	6.1	5.5
24	B. longum 420+ICIs 9	6	5.1
24	B. longum 420+ICIs 10	6.5	5.1
24	B. longum 420+ICIs 11	6.5	5.3
28	PBS 1	7.7	6
28	PBS 2	9.2	5.2
28	PBS 3	6.9	5.7
28	PBS 4	7.6	6.3
28	PBS 5	8	5.2
28	PBS 6	N/A	N/A
28	PBS 7	7.5	4.9
28	PBS 8	7.8	6.3
28	PBS 9	7.7	6.5
28	PBS 10	6.7	5.7
28	PBS+ICIs 1	7.1	4.6
28	PBS+ICIs 2	7.3	4.8
28	PBS+ICIs 3	7.4	6
28	PBS+ICIs 4	8.4	5.3
28	PBS+ICIs 5	7.6	6
28	PBS+ICIs 6	7.4	6.3
28	PBS+ICIs 7	8.2	5.3
28	PBS+ICIs 8	7.7	6.5
28	PBS+ICIs 9	6.8	5.9
28	PBS+ICIs 10	6.3	5.8
28	B. longum 420 1	5.9	5
28	B. longum 420 2	7.6	4.1
28	B. longum 420 3	5.3	5
28	B. longum 420 4	5.7	4.2
28	B. longum 420 5	5.5	5.2
28	B. longum 420 6	6	4.8
28	B. longum 420 7	7.1	5.8
28	B. longum 420 8	6.4	5.6
28	B. longum 420 9	7.2	4.9
28	B. longum 420 10	5.9	5.5
28	B. longum 420 11	7.4	4.7
28	B. longum 420+ICIs 1	4.7	4.3
28	B. longum 420+ICIs 2	5.9	4.7
28	B. longum 420+ICIs 3	6.8	4.7
28	B. longum 420+ICIs 4	6.9	4.5
28	B. longum 420+ICIs 5	5.7	4.7
28	B. longum 420+ICIs 6	9.2	4.1
28	B. longum 420+ICIs 7	5.9	4.6
28	B. longum 420+ICIs 8	5.7	5.2
28	B. longum 420+ICIs 9	6	4.5
28	B. longum 420+ICIs 10	6.9	5.3
28	B. longum 420+ICIs 11	6.6	5.1
31	PBS 1	7.7	6.5
31	PBS 2	9.4	5.4
31	PBS 3	7	5.7
31	PBS 4	7.6	6.5
31	PBS 5	8.2	5.3
31	PBS 6	N/A	N/A
31	PBS 7	7.6	5
31	PBS 8	8.1	6.9
31	PBS 9	7.9	6.9
31	PBS 10	7.1	5.8
31	PBS+ICIs 1	7.1	4.8
31	PBS+ICIs 2	7.4	4.9
31	PBS+ICIs 3	7.1	6
31	PBS+ICIs 4	8.4	5.5
31	PBS+ICIs 5	7.6	6.3
31	PBS+ICIs 6	7.7	6.4
31	PBS+ICIs 7	8	5.2
31	PBS+ICIs 8	7.8	6.7
31	PBS+ICIs 9	7	5.9
31	PBS+ICIs 10	6.5	6
31	B. longum 420 1	6.2	5.1
31	B. longum 420 2	7.6	4
31	B. longum 420 3	5.9	5.7
31	B. longum 420 4	6.3	4.9
31	B. longum 420 5	5.7	5.6
31	B. longum 420 6	6	5.5
31	B. longum 420 7	7.3	6
31	B. longum 420 8	6.7	5.7
31	B. longum 420 9	7	4.9
31	B. longum 420 10	6.2	5.4
31	B. longum 420 11	7.9	5
31	B. longum 420+ICIs 1	N/A	N/A	The mouse died under general anesthesia required for treatment administration. Subsequent tumor length and width measurements could not be obtained, and this animal was excluded from mean tumor-volume calculations and statistical analyses from this time point onward.
31	B. longum 420+ICIs 2	5.9	4.7
31	B. longum 420+ICIs 3	6.6	4.6
31	B. longum 420+ICIs 4	N/A	N/A	The mouse died under general anesthesia required for treatment administration. Subsequent tumor length and width measurements could not be obtained, and this animal was excluded from mean tumor-volume calculations and statistical analyses from this time point onward.
31	B. longum 420+ICIs 5	5.6	4.9
31	B. longum 420+ICIs 6	9.5	4.2
31	B. longum 420+ICIs 7	5.6	4.3
31	B. longum 420+ICIs 8	5.7	4.9
31	B. longum 420+ICIs 9	5.8	4.5
31	B. longum 420+ICIs 10	6.9	6
31	B. longum 420+ICIs 11	6.7	5
