# Supplementary material for: WT1‐Targeted Oral Bifidobacterium longum Vaccine Enhances Checkpoint Blockade Efficacy in Pancreatic Cancer
Source: Adv Sci (Weinh). 2026 Jul 7:e24323. Online ahead of print. doi: 10.1002/advs.202524323 (PMC13338970; doi:10.1002/advs.202524323)
Supplement: Supplementary file 2 — Supporting File 2: advs76395‐sup‐0002‐DataFiles.zip. [file ADVS-9999-e24323-s001.zip › Supplementary data 4.csv]

Sample ID	Days	Event
PBS 1	64	1
PBS 2	64	1
PBS 3	64	1
PBS 4	72	1
PBS 5	72	1
PBS 6	72	1
PBS 7	72	1
PBS+ICIs 1	72	1
PBS+ICIs 2	77	1
PBS+ICIs 3	77	1
PBS+ICIs 4	86	0
PBS+ICIs 5	86	0
PBS+ICIs 6	86	0
PBS+ICIs 7	86	0
B. longum 420 1	63	1
B. longum 420 2	64	1
B. longum 420 3	70	1
B. longum 420 4	72	1
B. longum 420 5	77	1
B. longum 420 6	77	1
B. longum 420 7	77	1
B. longum 420+ICIs 1	77	1
B. longum 420+ICIs 2	86	0
B. longum 420+ICIs 3	86	0
B. longum 420+ICIs 4	86	0
B. longum 420+ICIs 5	86	0
B. longum 420+ICIs 6	86	0
B. longum 420+ICIs 7	86	0
