# Supplementary material for: WT1‐Targeted Oral Bifidobacterium longum Vaccine Enhances Checkpoint Blockade Efficacy in Pancreatic Cancer
Source: Adv Sci (Weinh). 2026 Jul 7:e24323. Online ahead of print. doi: 10.1002/advs.202524323 (PMC13338970; doi:10.1002/advs.202524323)
Supplement: Supplementary file 2 — Supporting File 2: advs76395‐sup‐0002‐DataFiles.zip. [file ADVS-9999-e24323-s001.zip › Supplementary data 5.csv]

Sample ID	marker	value
PBS1	CD8+/CD45+	13.4
PBS2	CD8+/CD45+	14.87
PBS3	CD8+/CD45+	14.83
PBS4	CD8+/CD45+	18.07
PBS5	CD8+/CD45+	14.43
PBS6	CD8+/CD45+	15.49
PBS+ICIs 1	CD8+/CD45+	20
PBS+ICIs 2	CD8+/CD45+	15.44
PBS+ICIs 3	CD8+/CD45+	14.76
PBS+ICIs 4	CD8+/CD45+	31.55
PBS+ICIs 5	CD8+/CD45+	19.4
PBS+ICIs 6	CD8+/CD45+	16.4
B.longum 420 1	CD8+/CD45+	11.76
B.longum 420 2	CD8+/CD45+	17.58
B.longum 420 3	CD8+/CD45+	9.99
B.longum 420 4	CD8+/CD45+	9.76
B.longum 420 5	CD8+/CD45+	16.91
B.longum 420 6	CD8+/CD45+	17.99
B.longum 420+ICIs 1	CD8+/CD45+	49.64
B.longum 420+ICIs 2	CD8+/CD45+	29.27
B.longum 420+ICIs 3	CD8+/CD45+	22.16
B.longum 420+ICIs 4	CD8+/CD45+	21.74
B.longum 420+ICIs 5	CD8+/CD45+	15.63
B.longum 420+ICIs 6	CD8+/CD45+	36.49
PBS1	CD8+CD44+CD62L+/CD45	2.85
PBS2	CD8+CD44+CD62L+/CD45	1.56
PBS3	CD8+CD44+CD62L+/CD45	4.79
PBS4	CD8+CD44+CD62L+/CD45	2.13
PBS5	CD8+CD44+CD62L+/CD45	3.65
PBS6	CD8+CD44+CD62L+/CD45	4.89
PBS+ICIs 1	CD8+CD44+CD62L+/CD45	4.88
PBS+ICIs 2	CD8+CD44+CD62L+/CD45	1.94
PBS+ICIs 3	CD8+CD44+CD62L+/CD45	1.09
PBS+ICIs 4	CD8+CD44+CD62L+/CD45	8.85
PBS+ICIs 5	CD8+CD44+CD62L+/CD45	3.71
PBS+ICIs 6	CD8+CD44+CD62L+/CD45	1.19
B.longum 420 1	CD8+CD44+CD62L+/CD45	3.22
B.longum 420 2	CD8+CD44+CD62L+/CD45	5.17
B.longum 420 3	CD8+CD44+CD62L+/CD45	2.1
B.longum 420 4	CD8+CD44+CD62L+/CD45	1.24
B.longum 420 5	CD8+CD44+CD62L+/CD45	4.64
B.longum 420 6	CD8+CD44+CD62L+/CD45	4.16
B.longum 420+ICIs 1	CD8+CD44+CD62L+/CD45	11.06
B.longum 420+ICIs 2	CD8+CD44+CD62L+/CD45	6.98
B.longum 420+ICIs 3	CD8+CD44+CD62L+/CD45	6.27
B.longum 420+ICIs 4	CD8+CD44+CD62L+/CD45	4.35
B.longum 420+ICIs 5	CD8+CD44+CD62L+/CD45	4.17
B.longum 420+ICIs 6	CD8+CD44+CD62L+/CD45	10.5
PBS1	CD8+CD44+CD62L-/CD45	7.98
PBS2	CD8+CD44+CD62L-/CD45	5.85
PBS3	CD8+CD44+CD62L-/CD45	8.29
PBS4	CD8+CD44+CD62L-/CD45	6.35
PBS5	CD8+CD44+CD62L-/CD45	9.46
PBS6	CD8+CD44+CD62L-/CD45	10.23
PBS+ICIs 1	CD8+CD44+CD62L-/CD45	13.38
PBS+ICIs 2	CD8+CD44+CD62L-/CD45	5.36
PBS+ICIs 3	CD8+CD44+CD62L-/CD45	6.15
PBS+ICIs 4	CD8+CD44+CD62L-/CD45	21.77
PBS+ICIs 5	CD8+CD44+CD62L-/CD45	15.38
PBS+ICIs 6	CD8+CD44+CD62L-/CD45	6.66
B.longum 420 1	CD8+CD44+CD62L-/CD45	7.18
B.longum 420 2	CD8+CD44+CD62L-/CD45	11.81
B.longum 420 3	CD8+CD44+CD62L-/CD45	7.11
B.longum 420 4	CD8+CD44+CD62L-/CD45	3.73
B.longum 420 5	CD8+CD44+CD62L-/CD45	11.12
B.longum 420 6	CD8+CD44+CD62L-/CD45	13.41
B.longum 420+ICIs 1	CD8+CD44+CD62L-/CD45	38.24
B.longum 420+ICIs 2	CD8+CD44+CD62L-/CD45	21.77
B.longum 420+ICIs 3	CD8+CD44+CD62L-/CD45	15.72
B.longum 420+ICIs 4	CD8+CD44+CD62L-/CD45	16.43
B.longum 420+ICIs 5	CD8+CD44+CD62L-/CD45	11.28
B.longum 420+ICIs 6	CD8+CD44+CD62L-/CD45	25.56
PBS1	CD8+PD-1+Ki-67+/CD45	1.57
PBS2	CD8+PD-1+Ki-67+/CD45	0.61
PBS3	CD8+PD-1+Ki-67+/CD45	1.62
PBS4	CD8+PD-1+Ki-67+/CD45	0.34
PBS5	CD8+PD-1+Ki-67+/CD45	2.16
PBS6	CD8+PD-1+Ki-67+/CD45	1.61
PBS+ICIs 1	CD8+PD-1+Ki-67+/CD45	3.75
PBS+ICIs 2	CD8+PD-1+Ki-67+/CD45	0.64
PBS+ICIs 3	CD8+PD-1+Ki-67+/CD45	0.95
PBS+ICIs 4	CD8+PD-1+Ki-67+/CD45	6.65
PBS+ICIs 5	CD8+PD-1+Ki-67+/CD45	7.59
PBS+ICIs 6	CD8+PD-1+Ki-67+/CD45	0.82
B.longum 420 1	CD8+PD-1+Ki-67+/CD45	1.52
B.longum 420 2	CD8+PD-1+Ki-67+/CD45	2.27
B.longum 420 3	CD8+PD-1+Ki-67+/CD45	2.05
B.longum 420 4	CD8+PD-1+Ki-67+/CD45	0.3
B.longum 420 5	CD8+PD-1+Ki-67+/CD45	1.66
B.longum 420 6	CD8+PD-1+Ki-67+/CD45	2.89
B.longum 420+ICIs 1	CD8+PD-1+Ki-67+/CD45	20.17
B.longum 420+ICIs 2	CD8+PD-1+Ki-67+/CD45	11.25
B.longum 420+ICIs 3	CD8+PD-1+Ki-67+/CD45	5.19
B.longum 420+ICIs 4	CD8+PD-1+Ki-67+/CD45	3.38
B.longum 420+ICIs 5	CD8+PD-1+Ki-67+/CD45	2.79
B.longum 420+ICIs 6	CD8+PD-1+Ki-67+/CD45	9.6
PBS1	CD4+/CD45+	42.76
PBS2	CD4+/CD45+	46.52
PBS3	CD4+/CD45+	33.33
PBS4	CD4+/CD45+	23.96
PBS5	CD4+/CD45+	30.3
PBS6	CD4+/CD45+	12.9
PBS7	CD4+/CD45+	45.71
PBS+ICIs 1	CD4+/CD45+	25.51
PBS+ICIs 2	CD4+/CD45+	23.31
PBS+ICIs 3	CD4+/CD45+	13.5
PBS+ICIs 4	CD4+/CD45+	8.98
PBS+ICIs 5	CD4+/CD45+	24.45
PBS+ICIs 6	CD4+/CD45+	17.05
B.longum 420 1	CD4+/CD45+	29.89
B.longum 420 2	CD4+/CD45+	26.49
B.longum 420 3	CD4+/CD45+	36.83
B.longum 420 4	CD4+/CD45+	18
B.longum 420 5	CD4+/CD45+	22.64
B.longum 420 6	CD4+/CD45+	14.62
B.longum 420 7	CD4+/CD45+	21.62
B.longum 420+ICIs 1	CD4+/CD45+	7.14
B.longum 420+ICIs 2	CD4+/CD45+	19.03
B.longum 420+ICIs 3	CD4+/CD45+	8.64
B.longum 420+ICIs 4	CD4+/CD45+	27.67
B.longum 420+ICIs 5	CD4+/CD45+	29.03
B.longum 420+ICIs 6	CD4+/CD45+	21
B.longum 420+ICIs 7	CD4+/CD45+	9.7
PBS1	CD4+FoxP3-T-bet+/CD45+	3.58
PBS2	CD4+FoxP3-T-bet+/CD45+	2.2
PBS3	CD4+FoxP3-T-bet+/CD45+	3.7
PBS4	CD4+FoxP3-T-bet+/CD45+	3.12
PBS5	CD4+FoxP3-T-bet+/CD45+	2.89
PBS6	CD4+FoxP3-T-bet+/CD45+	3.23
PBS7	CD4+FoxP3-T-bet+/CD45+	2.74
PBS+ICIs 1	CD4+FoxP3-T-bet+/CD45+	8.01
PBS+ICIs 2	CD4+FoxP3-T-bet+/CD45+	4.95
PBS+ICIs 3	CD4+FoxP3-T-bet+/CD45+	4.31
PBS+ICIs 4	CD4+FoxP3-T-bet+/CD45+	3.91
PBS+ICIs 5	CD4+FoxP3-T-bet+/CD45+	2.4
PBS+ICIs 6	CD4+FoxP3-T-bet+/CD45+	2.84
B.longum 420 1	CD4+FoxP3-T-bet+/CD45+	1.8
B.longum 420 2	CD4+FoxP3-T-bet+/CD45+	1.32
B.longum 420 3	CD4+FoxP3-T-bet+/CD45+	4.24
B.longum 420 4	CD4+FoxP3-T-bet+/CD45+	4
B.longum 420 5	CD4+FoxP3-T-bet+/CD45+	0
B.longum 420 6	CD4+FoxP3-T-bet+/CD45+	1.91
B.longum 420 7	CD4+FoxP3-T-bet+/CD45+	0
B.longum 420+ICIs 1	CD4+FoxP3-T-bet+/CD45+	0
B.longum 420+ICIs 2	CD4+FoxP3-T-bet+/CD45+	2.59
B.longum 420+ICIs 3	CD4+FoxP3-T-bet+/CD45+	1.23
B.longum 420+ICIs 4	CD4+FoxP3-T-bet+/CD45+	3.65
B.longum 420+ICIs 5	CD4+FoxP3-T-bet+/CD45+	4.84
B.longum 420+ICIs 6	CD4+FoxP3-T-bet+/CD45+	2
B.longum 420+ICIs 7	CD4+FoxP3-T-bet+/CD45+	3.73
PBS1	CD4+CD25+FoxP3+/CD45+	19.21
PBS2	CD4+CD25+FoxP3+/CD45+	23.74
PBS3	CD4+CD25+FoxP3+/CD45+	14.81
PBS4	CD4+CD25+FoxP3+/CD45+	6.25
PBS5	CD4+CD25+FoxP3+/CD45+	9.24
PBS6	CD4+CD25+FoxP3+/CD45+	3.23
PBS7	CD4+CD25+FoxP3+/CD45+	18.45
PBS+ICIs 1	CD4+CD25+FoxP3+/CD45+	4.1
PBS+ICIs 2	CD4+CD25+FoxP3+/CD45+	8.85
PBS+ICIs 3	CD4+CD25+FoxP3+/CD45+	1.96
PBS+ICIs 4	CD4+CD25+FoxP3+/CD45+	0.78
PBS+ICIs 5	CD4+CD25+FoxP3+/CD45+	6.22
PBS+ICIs 6	CD4+CD25+FoxP3+/CD45+	4.2
B.longum 420 1	CD4+CD25+FoxP3+/CD45+	12.58
B.longum 420 2	CD4+CD25+FoxP3+/CD45+	7.28
B.longum 420 3	CD4+CD25+FoxP3+/CD45+	13.84
B.longum 420 4	CD4+CD25+FoxP3+/CD45+	0
B.longum 420 5	CD4+CD25+FoxP3+/CD45+	3.77
B.longum 420 6	CD4+CD25+FoxP3+/CD45+	6.42
B.longum 420 7	CD4+CD25+FoxP3+/CD45+	2.7
B.longum 420+ICIs 1	CD4+CD25+FoxP3+/CD45+	3.57
B.longum 420+ICIs 2	CD4+CD25+FoxP3+/CD45+	5.05
B.longum 420+ICIs 3	CD4+CD25+FoxP3+/CD45+	0.21
B.longum 420+ICIs 4	CD4+CD25+FoxP3+/CD45+	8.54
B.longum 420+ICIs 5	CD4+CD25+FoxP3+/CD45+	6.45
B.longum 420+ICIs 6	CD4+CD25+FoxP3+/CD45+	2
B.longum 420+ICIs 7	CD4+CD25+FoxP3+/CD45+	1.49
PBS1	CD4+CD25+FoxP3+T-bet+/CD45+	7.02
PBS2	CD4+CD25+FoxP3+T-bet+/CD45+	7.89
PBS3	CD4+CD25+FoxP3+T-bet+/CD45+	7.41
PBS4	CD4+CD25+FoxP3+T-bet+/CD45+	1.04
PBS5	CD4+CD25+FoxP3+T-bet+/CD45+	4.91
PBS6	CD4+CD25+FoxP3+T-bet+/CD45+	3.23
PBS7	CD4+CD25+FoxP3+T-bet+/CD45+	7.02
PBS+ICIs 1	CD4+CD25+FoxP3+T-bet+/CD45+	0.56
PBS+ICIs 2	CD4+CD25+FoxP3+T-bet+/CD45+	2.08
PBS+ICIs 3	CD4+CD25+FoxP3+T-bet+/CD45+	0.59
PBS+ICIs 4	CD4+CD25+FoxP3+T-bet+/CD45+	0.39
PBS+ICIs 5	CD4+CD25+FoxP3+T-bet+/CD45+	0.42
PBS+ICIs 6	CD4+CD25+FoxP3+T-bet+/CD45+	0.8
B.longum 420 1	CD4+CD25+FoxP3+T-bet+/CD45+	5.84
B.longum 420 2	CD4+CD25+FoxP3+T-bet+/CD45+	1.99
B.longum 420 3	CD4+CD25+FoxP3+T-bet+/CD45+	5.36
B.longum 420 4	CD4+CD25+FoxP3+T-bet+/CD45+	0
B.longum 420 5	CD4+CD25+FoxP3+T-bet+/CD45+	0
B.longum 420 6	CD4+CD25+FoxP3+T-bet+/CD45+	2.87
B.longum 420 7	CD4+CD25+FoxP3+T-bet+/CD45+	0
B.longum 420+ICIs 1	CD4+CD25+FoxP3+T-bet+/CD45+	1.79
B.longum 420+ICIs 2	CD4+CD25+FoxP3+T-bet+/CD45+	1.21
B.longum 420+ICIs 3	CD4+CD25+FoxP3+T-bet+/CD45+	0
B.longum 420+ICIs 4	CD4+CD25+FoxP3+T-bet+/CD45+	1.6
B.longum 420+ICIs 5	CD4+CD25+FoxP3+T-bet+/CD45+	1.61
B.longum 420+ICIs 6	CD4+CD25+FoxP3+T-bet+/CD45+	1
B.longum 420+ICIs 7	CD4+CD25+FoxP3+T-bet+/CD45+	0
